# Supplementary material for: Enkephalin-mediated modulation of basal somatic sensitivity by regulatory T cells in mice
Source: eLife. 2024 Aug 7;13:RP91359. doi: 10.7554/eLife.91359 (PMC11305673; doi:10.7554/eLife.91359)
Supplement: Supplementary file 1. — Indicated are the specificity of the antibody with the fluorescent dye, the provider, the catalog number, the clone, and the dilution of the monoclonal antibodies (mAb) used to generate results of Figure 3. [file elife-91359-supp1.zip]

Archive with 1 entries (1 files):
- Supplementary file 1.odt
