# Supplementary material for: Enkephalin-mediated modulation of basal somatic sensitivity by regulatory T cells in mice
Source: eLife. 2024 Aug 7;13:RP91359. doi: 10.7554/eLife.91359 (PMC11305673; doi:10.7554/eLife.91359)
Supplement: Supplementary file 1. — Indicated are the specificity of the antibody with the fluorescent dye, the provider, the catalog number, the clone, and the dilution of the monoclonal antibodies (mAb) used to generate results of Figure 3. [file elife-91359-supp1.zip › Supplementary file 1.odt]

Supplementary File 1: Monoclonal antibodies used in the study of PenkCre x ROSA26tdTomato

mAb or reagent (dye)
Provider
Catalog number
Clone
Dilution
Anti-mouse F4/80 (AF647)
Biolegend
#123122
BM8
1/400
Anti-mouse CD62L (AF700)
BD Biosciences
#560517
MEL-14
1/400
Anti-mouse CD25 (APC Fire 750)
Biolegend
#102054
PC61
1/100
Anti-mouse CD4 (BUV 496)
BD Biosciences
#612952
GK1.5
1/400
Anti-mouse CD3 (BUV563)
BD Biosciences
#749277
145-2C11
1/400
Anti-mouse CD69 (BUV661)
BD Biosciences
#741478
H1.2F3
1/200
Anti-mouse Nkp46 (BUV737)
BD Biosciences
#612805
29A1.4
1/200
Anti-mouse CD8a (BUV805)
BD Biosciences
#612898
53-6.7
1/800
Anti-mouse Ly6G (BV570)
Biolegend
#127629
1A8
1/200
Anti-mouse CD11b (BV650)
Biolegend

#101259
M1/70
1/1000
Anti-mouse CD45 (NovaFluor Blue 660-120S)
ThermoFisher
#M005T02B08-A
30-F11
1/200
Anti-mouse CD11c (PE CF594)
BD Biosciences
#562454
HL3
1/150
Anti-mouse Ly6C (PE Cy7)
BD Biosciences
#560593
AL-21
1/1600
Anti-mouse CD44 (PerCP)
Biolegend
#103036
IM7
1/200
Anti-mouse CD19 (PerCP Cy5.5)
BD Biosciences
#551001
1D3
1/400
Anti-mouse IA/IE (V500)
BD Biosciences
#562366
M5/114.15.2
1/300
Anti-mouse TCRγδ (BV421)
Biolegend
#109230
GL3
1/200
Anti-mouse Ki67 (AF532)
ThermoFisher
#58-5698-82
SolA15
1/1600
Anti-mCherry (Pacific Blue)
ThermoFisher 
#M11238
16D7
1/50
Anti-mouse Foxp3 (FITC)
ThermoFisher
#11-5773-82
FJK-16s
1/800
Fixable viability dye (Live Dead Blue)
ThermoFisher
#L34961

1/2000
